# Supplementary material for: High Rates of Liver Cirrhosis and Hepatocellular Carcinoma in Chronic Hepatitis B Patients with Metabolic and Cardiovascular Comorbidities
Source: Microorganisms. 2021 Apr 30;9(5):968. doi: 10.3390/microorganisms9050968 (PMC8146494; doi:10.3390/microorganisms9050968)
Supplement: Supplementary file 1 [file microorganisms-09-00968-s001.zip]

Archive with 1 entries (1 files):
- microorganisms-1195055-supplementary.pdf
